# Supplementary material for: The study of calcified atherosclerotic arteries: an alternative to evaluate the composition of a problematic tissue reveals new insight including metakaryotic cells
Source: BMC Clin Pathol. 2016 Jul 29;16:12. doi: 10.1186/s12907-016-0036-6 (PMC4966787; doi:10.1186/s12907-016-0036-6)
Supplement: Additional file 1: — Raw data of the DNA quantity (ng) and area (um2) for each single cell evaluated in the study. (XLSX 77 kb) [file 12907_2016_36_MOESM1_ESM.xlsx]

## Sheet: DNA quantity per cell
DNA quantity per cell (ng). Number 1 to 7 corresponds to the samples presented in table 2 of the manuscript
1	2	3	4	5	6	7
1.001	0.88	1.964	2.016	1.025	0.773	1.42584
1.182	1.034	2.849	2.017	1.101	0.884	1.42751
1.202	1.317	3.152	2.457	1.163	0.892	1.4647
1.345	1.317	3.212	2.514	1.197	0.894	1.47721
1.379	1.338	3.253	2.612	1.203	0.91	1.55896
1.394	1.35	3.283	2.771	1.22	0.934	1.57864
1.426	1.377	3.505	2.833	1.229	0.96	1.75236
1.43	1.421	3.701	3.002	1.296	1.013	1.854
1.459	1.431	3.712	3.117	1.305	1.02	2.01224
1.48	1.46	3.822	3.185	1.333	1.046	2.06581
1.562	1.466	4.182	3.783	1.344	1.046	2.21671
1.569	1.468	4.199	3.784	1.364	1.064	2.4104
1.646	1.506	4.226	3.92	1.392	1.066	2.42006
1.729	1.513	4.228	3.988	1.452	1.077	2.4299
1.736	1.519	4.31	4.292	1.502	1.103	2.43798
1.841	1.546	4.319	4.503	1.506	1.164	2.52881
1.846	1.585	4.642	4.533	1.568	1.169	2.58133
2.201	1.593	4.703	4.646	1.57	1.184	2.87017
2.205	1.604	4.704	4.647	1.589	1.198	2.97325
2.344	1.626	4.776	4.819	1.592	1.254	2.97906
2.539	1.661	4.788	4.827	1.633	1.268	2.99432
2.632	1.707	4.813	5.01	1.635	1.299	3.07223
2.716	1.717	4.864	5.188	1.65	1.305	3.13431
3.023	1.721	5.073	5.215	1.652	1.32	3.21665
3.031	1.759	5.374	5.303	1.698	1.328	3.22887
3.051	1.77	5.494	5.404	1.755	1.377	3.2347
3.105	1.832	5.525	5.415	1.78	1.45	3.24001
3.115	1.834	5.563	5.507	1.823	1.536	3.26693
3.564	1.866	5.689	5.624	1.83	1.58	3.27531
3.565	1.907	5.746	5.628	1.867	1.582	3.27947
3.613	1.964	5.983	5.723	1.867	1.623	3.3241
3.761	1.982	6.044	5.734	1.873	1.706	3.33037
3.799	1.989	6.085	5.784	1.945	1.752	3.33976
3.839	2.001	6.2	5.827	1.95	1.787	3.35818
3.864	2.022	6.201	6.013	1.967	1.867	3.39143
3.924	2.025	6.37	6.038	2.05	2.157	3.43795
3.932	2.04	6.456	6.329	2.065	2.422	3.44839
3.982	2.058	6.68	6.369	2.068	2.714	3.47393
4.093	2.089	6.76	6.418	2.085	2.906	3.54989
4.106	2.091	7.342	6.464	2.101	2.979	3.5735
4.124	2.098	8.282	6.464	2.123	3.09	3.60143
4.328	2.116	8.324	6.691	2.145	3.128	3.62249
4.409	2.171	8.469	6.729	2.175	3.169	3.65818
4.414	2.193	8.675	6.759	2.184	3.251	3.67421
4.435	2.212	8.82865	6.793	2.184	3.7	3.69195
4.504	2.214	9.976	6.896	2.19	4.687	3.70674
4.528	2.293	10.203	6.908	2.196		3.70791
4.576	2.316	13.799	6.948	2.198		3.72665
4.593	2.406		7.001	2.199		3.73422
4.728	2.427		7.038	2.21		3.75314
4.746	2.44		7.075	2.22		3.75535
4.784	2.464		7.117	2.236		3.7611
4.789	2.497		7.168	2.238		3.76746
4.827	2.52		7.201	2.308		3.81827
4.872	2.534		7.229	2.338		3.8517
4.895	2.553		7.267	2.338		3.89118
4.905	2.579		7.376	2.37		3.91375
4.945	2.606		7.392	2.376		3.93168
4.947	2.616		7.669	2.385		3.94146
4.974	2.623		7.761	2.386		3.94459
5.039	2.633		7.779	2.417		3.94731
5.042	2.635		7.949	2.438		3.98673
5.076	2.645		7.965	2.448		3.99138
5.104	2.66		7.985	2.467		4.04011
5.217	2.674		8.162	2.469		4.06767
5.374	2.706		8.18	2.534		4.10124
5.376	2.724		8.198	2.574		4.12119
5.443	2.739		8.456	2.589		4.132
5.504	2.759		8.598	2.591		4.1446
5.511	2.808		8.682	2.598		4.24966
5.558	2.833		8.955	2.631		4.26442
5.593	2.849		8.986	2.641		4.35779
5.606	2.893		9.095	2.718		4.38156
5.837	2.902		9.286	2.746		4.58388
5.849	2.927		9.415	2.76		4.59445
5.863	2.932		9.471	2.766		4.67139
5.941	2.952		9.494	2.773		4.67949
6.007	2.955		9.507	2.783		4.68962
6.326	2.997		9.583	2.783		4.79017
6.359	3.004		9.73	2.834		4.83008
6.467	3.019		10.389	2.852		4.87047
6.483	3.026		10.487	2.867		4.92164
6.579	3.037		11.125	2.904		4.92811
6.583	3.045		11.338	2.905		4.95909
6.777	3.058		11.373	2.933		4.98446
6.831	3.069		11.484	2.971		5.25848
6.877	3.07		11.542	2.993		5.41874
6.962	3.072		12.062	2.995		5.5064
7.034	3.078		12.155	3.028		5.53588
7.112	3.105		13.319	3.038		5.759
7.124	3.143		15.319	3.04		5.83207
7.145	3.181		15.473	3.095		5.8627
7.146	3.186			3.121		6.07482
7.178	3.201			3.128		6.28899
7.278	3.211			3.131		6.67865
7.306	3.229			3.16		6.95583
7.316	3.246			3.17		7.14333
7.364	3.249			3.18		7.15619
7.579	3.258			3.182		7.21534
7.747	3.261			3.216		7.39326
7.802	3.267			3.227		7.41703
7.945	3.267			3.27		7.65168
7.96	3.269			3.288		7.68986
7.983	3.295			3.298		7.93764
8.005	3.301			3.314		8.05881
8.374	3.304			3.368		8.3057
8.379	3.316			3.368		8.42821
8.657	3.345			3.388		8.44868
8.9	3.348			3.481		8.58352
8.934	3.352			3.606		9.00444
8.985	3.365			3.642		9.42873
9.036	3.377			3.723		9.43865
9.084	3.385			3.758		9.45956
9.268	3.397			3.792		10.0359
9.36	3.402			3.798		10.2835
9.569	3.42			3.802		10.5501
9.616	3.422			3.875		10.7092
9.816	3.434			3.924		10.7123
9.849	3.444			3.98		11.3674
9.89	3.444			4.032		11.424
10.025	3.46			4.118
10.275	3.462			4.136
10.308	3.477			4.223
10.527	3.48			4.254
10.728	3.489			4.706
11.026	3.493			4.783
11.073	3.508			4.872
11.263	3.525			5.081
11.538	3.573			5.221
11.804	3.591			5.487
11.997	3.596			5.697
12.126	3.6			5.738
12.214	3.613			5.882
12.383	3.613			5.966
12.494	3.614			6.188
13.064	3.633			6.248
13.217	3.654			6.434
	3.669			6.597
	3.669			7.041
	3.713			7.1
	3.74			7.763
	3.742			8.214
	3.758			8.694
	3.758			8.706
	3.76			9.028
	3.766
	3.789
	3.795
	3.811
	3.836
	3.838
	3.893
	3.91
	3.916
	3.929
	3.94
	3.944
	3.95
	3.952
	3.953
	4.04
	4.048
	4.07
	4.074
	4.098
	4.102
	4.103
	4.109
	4.115
	4.12
	4.179
	4.197
	4.225
	4.229
	4.233
	4.237
	4.244
	4.259
	4.28
	4.308
	4.347
	4.359
	4.374
	4.384
	4.44
	4.446
	4.455
	4.467
	4.496
	4.503
	4.512
	4.525
	4.53
	4.536
	4.538
	4.557
	4.584
	4.591
	4.629
	4.672
	4.675
	4.713
	4.74
	4.748
	4.751
	4.764
	4.787
	4.794
	4.802
	4.831
	4.854
	4.874
	4.905
	4.907
	4.915
	4.937
	4.942
	4.954
	4.968
	5.021
	5.031
	5.048
	5.067
	5.069
	5.215
	5.251
	5.277
	5.326
	5.406
	5.461
	5.492
	5.521
	5.524
	5.539
	5.542
	5.563
	5.569
	5.577
	5.659
	5.663
	5.701
	5.742
	5.786
	5.816
	5.819
	5.839
	5.85
	5.881
	5.925
	5.967
	5.975
	6.009
	6.207
	6.219
	6.231
	6.235
	6.275
	6.294
	6.306
	6.326
	6.355
	6.355
	6.393
	6.497
	6.544
	6.567
	6.59
	6.813
	6.876
	6.878
	6.906
	6.972
	6.978
	7.011
	7.109
	7.216
	7.313
	7.424
	7.453
	7.513
	7.566
	7.61
	7.664
	7.688
	7.729
	7.849
	7.867
	8.051
	8.059
	8.101
	8.112
	8.149
	8.331
	8.372
	8.668
	8.694
	8.739
	8.992
	9.697
	10.312
	10.342
	10.807
	10.929
	11.527
	12.387
	12.995

## Sheet: Area of cells
Area of cells (um2). Number 1 to 7 corresponds to the samples presented in table 2 of the manuscript
1	2	3	4	5	6	7	cRBC (standard)
20.2195	17.9449	66.8638	18.2489	31.9277	45.2187	48.835	31.9906
16.8863	15.0729	107.89	18.9093	72.3668	56.1723	55.6482	28.0809
19.4334	17.2636	49.3696	22.7142	25.0726	16.0268	44.6213	22.819
14.9681	20.2614	36.131	25.1774	30.345	58.8556	59.7152	26.8231
29.8838	15.1777	35.2924	23.9301	31.5085	63.1008	55.5958	27.6616
16.9911	25.8273	50.3653	25.9112	39.4118	26.0789	43.0175	25.8797
17.316	18.9407	64.5787	26.5506	34.6635	18.7835	42.3886	27.431
19.6954	15.5446	70.5324	28.626	31.781	16.1735	49.4115	25.2613
15.5236	19.1399	66.3921	29.2339	29.3806	24.5066	51.3611	34.5901
17.7248	20.1252	74.1382	29.6322	34.5482	20.7855	43.4997	31.0158
18.0393	18.511	153.255	37.2001	33.1856	23.8253	154.115	25.9531
16.1106	20.7646	87.0938	34.3281	33.2799	45.0091	60.7948	34.0031
17.3056	19.8736	61.9583	36.2882	37.0114	17.882	95.7623	34.2023
17.5781	20.3767	40.0722	36.697	70.6687	33.2065	123.193	26.3514
20.9428	27.8503	71.6435	42.2838	82.8696	22.536	31.8544	26.561
19.1818	16.1421	65.4068	41.9694	30.4812	58.5097	126.002	23.0706
25.146	20.5235	68.6142	42.3991	35.5964	28.0075	93.6554	23.0601
23.9091	20.513	54.3694	50.3653	38.4894	28.0495	51.6441	29.9886
24.1397	16.7919	49.7469	43.1643	16.8653	29.8104	109.64	15.859
30.4708	30.2192	98.8439	44.5479	38.4055	32.0326	54.3799	30.3135
30.0515	23.71	103.791	47.0635	44.3907	25.7434	157.773	31.6133
34.6845	18.9722	47.1264	49.3276	50.2396	84.4628	77.5553	24.4227
27.7979	23.4584	50.3444	48.4367	40.7744	18.9617	80.2596	26.2885
32.0221	23.102	91.2446	48.5415	32.2317	32.6824	51.9481	25.5338
43.6989	24.58	19.8002	52.4303	40.9002	28.1438	20.2195	30.7957
32.368	31.0053	49.6106	55.5434	29.0976	15.3035	61.4027	30.3345
40.4809	39.8101	54.317	50.1767	57.3672	22.6198	32.2946	32.4099
38.4055	23.406	63.6144	57.3672	17.2846	16.6347	58.1743	26.7287
47.116	19.7898	59.9458	61.2874	99.4833	49.9041	30.9949	28.4478
48.1432	27.6512	54.621	54.2436	36.2253	18.9617	44.8938	25.0936
52.2625	21.1838	58.5831	53.426	40.8583	72.4506	42.6402	28.4582
41.9169	36.6026	115.248	57.8913	26.9174	16.8339	53.2583	24.1502
47.0426	25.5757	75.1864	53.7615	43.1538	27.0537	43.8771	41.0994
49.1285	25.733	44.5165	55.6692	32.6824	18.469	44.9777	30.3869
47.0007	28.7517	84.7878	63.0694	24.2865	21.7813	63.9708	39.003
41.1832	23.7833	58.8556	60.2917	29.3492	20.796	100.856	31.6133
52.577	37.1163	68.0063	66.5179	22.1691	18.2384	48.7721	28.1019
55.5748	22.7037	58.8766	62.1679	83.6662	52.4303	19.3495	24.0978
51.6546	25.7539	72.6707	61.9792	41.2566	52.4617	54.7153	27.431
46.529	35.0933	37.0848	65.9099	51.3716	22.6723	44.5374	31.7286
55.3652	28.039	66.0986	61.0254	54.2017	20.9532	25.6177	25.7959
57.6607	31.498	60.9835	61.6543	54.9145	19.4229	51.3716	22.8295
60.386	30.6699	114.619	65.2391	58.4259	24.2236	35.8794	16.5823
56.0046	26.8755	54.034	79.7669	48.3843	26.1942	42.1476	38.2273
61.5285	27.2423	51.1095	70.2284	50.0194	17.054	39.2231	22.4836
61.1407	37.8605	56.9584	73.7923	34.8207	33.7097	45.8581	38.6885
57.9961	38.9716	82.1987	65.0923	88.6451		110.961	31.3827
54.4742	32.1688	45.2921	64.8093	27.9237		129.828	12.0541
58.7508	25.408		65.1762	131.065		63.3733	32.2736
64.5159	42.0742		68.1426	36.6551		92.8693	30.3764
57.1366	33.4791		67.2726	110.479		45.5961	28.8566
60.0925	39.2441		66.9791	39.286		109.127	32.2003
66.5703	42.5564		68.9392	132.302		47.9126	29.6951
53.9397	27.5358		74.6204	80.1233		63.8974	25.0936
63.1951	39.852		76.0773	37.7976		63.4572	25.0097
65.2496	44.3488		68.2369	57.9228		42.6297	36.9381
62.3985	27.4415		74.1067	30.2611		55.7216	17.9554
60.3755	43.7722		67.8176	62.2308		46.4451	27.9656
61.4447	38.154		73.5512	43.9819		56.8641	30.2611
56.1513	42.1161		72.2829	29.475		52.6189	27.6826
62.1889	52.5665		72.0733	37.0639		72.786	25.4709
60.2602	32.1793		81.5384	101.213		86.8108	24.8106
55.4595	45.2083		74.4526	16.7186		52.7133	25.5548
65.8051	36.9485		74.9138	71.8846		107.596	31.1416
60.2602	45.5646		75.721	38.8353		35.5859	34.9046
59.8409	45.8372		83.8549	31.2255		72.8909	24.2445
66.6961	35.6907		84.1693	38.9611		54.7258	24.9783
71.4444	43.1957		84.8821	32.9864		54.4637	30.4079
66.2768	32.7034		84.358	36.4978		60.7109	33.3638
67.8281	42.9023		81.4231	27.7664		54.6524	34.2233
63.6249	48.51		89.1273	24.276		53.2688	28.6784
72.524	38.8458		88.708	53.6671		50.8161	27.2948
71.6645	51.3926		86.9365	44.7366		104.63	35.0409
56.7907	37.9758		93.8126	43.1853		26.4248	32.4518
60.3755	31.6238		92.9322	18.6472		117.418	19.4543
78.3624	42.4935		93.037	58.1743		64.1071	29.3911
82.597	47.8602		92.1041	36.2358		48.9084	16.0058
68.8344	42.9337		90.731	17.5047		21.9595	31.5085
78.8131	34.7264		94.5988	16.2364		46.529	20.6702
75.4379	48.7616		88.9386	47.2103		32.4414	22.1062
74.6937	42.3467		104.085	68.6457		100.311	31.4875
82.9115	33.9507		96.5798	54.0235		146.851	23.8043
80.1128	51.2668		124.608	48.8769		62.8912	14.0143
83.0268	44.1915		113.351	47.965		47.9755	14.8004
84.6515	35.3868		108.802	54.4952		41.6025	26.9698
77.1046	46.3193		116.925	45.072		36.3301	24.1083
82.2407	51.7909		107.544	33.8354		97.1039	27.2843
78.4357	50.7951		113.802	48.0698		145.771	24.4647
77.9536	41.3824		113.089	45.2187		62.1994	26.3199
84.4838	51.9166		125.793	30.041		75.396	22.8714
87.1671	43.3006		145.195	43.7932		59.9248	16.8339
83.9597	49.4325		145.373	46.2774		18.6996	26.2047
78.4253	50.9838			48.5415		41.1518	27.0013
86.3915	44.9986			41.9589		75.3122	30.1563
80.8151	44.3697			19.8736		18.7206	31.8229
82.9639	44.3592			57.9961		19.8107	29.2968
85.7835	41.613			17.316		99.5881	29.2444
82.4398	44.202			22.8295		45.1244	28.6784
90.1964	53.0592			15.3035		26.0789	21.1838
105.311	48.835			39.0135		29.779	28.3534
108.267	44.5374			104.661		43.7722	32.5252
104.609	48.552			21.7603		43.2482	28.7832
86.4858	50.1557			46.9483		45.5227	24.8525
97.1039	39.4852			134.241		52.7866	24.559
94.5149	43.2796			81.4545		64.7884	25.8273
91.7792	42.441			108.927		105.657	21.121
115.374	53.3841			37.3993		53.5099	26.7707
97.628	47.1474			40.9841		54.2436	18.0707
103.613	80.1862			28.2381		145.415	30.062
118.256	50.6484			29.2444		140.006	24.7057
94.5045	48.8664			62.6396		42.7031	29.8523
104.043	47.357			24.6743		100.647	30.2926
110.416	42.8289			68.4256		96.8314	11.6977
120.877	45.8162			37.5879		50.0823	13.1757
103.676	42.7031			49.3067		143.413	12.7355
111.684	45.3131			45.3131		19.098	24.7686
125.898	47.8602			33.2485		50.7427	32.2632
128.172	47.1474			54.5895		64.9037	33.5944
120.279	44.7575			56.927		75.0187	22.557
123.686	55.8369			132.899		41.571	31.7286
108.351	53.4785			58.2582			29.6322
121.128	38.6257			48.1537			18.8149
121.265	47.6505			38.9087			28.8146
117.963	46.8749			47.0007			25.2193
141.641	38.4999			40.1036			20.8799
144.01	47.0845			44.8728			30.9949
144.304	53.0068			43.5416			16.3727
145.729	52.294			33.1751			38.1016
120.678	52.0005			23.5003			24.0768
148.496	48.7721			48.0803			29.737
141.966	41.9169			30.2297			29.1396
143.539	46.4661			81.7585			23.7833
155.278	48.2899			20.7226			27.9971
142.249	48.4052			54.3904			21.3096
127.051	55.6901			76.1717			24.4018
158.014	46.1726			34.8207			33.2694
154.849	45.7009			37.546			23.4165
	44.6213			44.8309			21.6346
	53.468			21.6031			27.3786
	43.6465			21.7813			22.4521
	46.0363			43.9504			26.3828
	49.705			106.705			26.6868
	59.212			17.8401			26.2571
	51.403			108.068			25.3871
	53.426			19.056			16.0372
	46.1307						22.3997
	48.9712						27.9237
	50.292						29.8104
	52.3254						25.5129
	55.5643						31.194
	60.0401						30.9844
	43.8771						30.6175
	47.9545						16.3832
	48.8035						23.1544
	68.1111						31.215
	54.8516						21.2153
	42.3886						25.0202
	65.7737						21.2887
	54.8725						24.1817
	55.8998						21.8547
	49.0551						27.6197
	50.858						30.8481
	50.1033						30.9634
	42.2838						33.0388
	58.363						26.9489
	53.9711						25.3032
	49.7574						20.1356
	43.4473						22.5884
	63.541						31.4351
	48.1327						29.7999
	59.5265						17.9345
	45.6485						22.6303
	46.3403						12.0751
	62.7025						31.2045
	55.9731						25.2298
	55.8788						27.3262
	60.1554						29.4435
	51.4554						30.9844
	52.2835						28.4687
	52.3779						30.4917
	73.1634						24.0349
	61.7277						20.5445
	63.7192						21.5926
	50.7112						26.5296
	53.6462						28.5316
	63.4362						29.4331
	60.2183						19.36
	56.6544						25.8483
	54.6629						28.2591
	54.3484						21.1838
	51.7909						20.0099
	63.9708						25.8273
	52.315						35.3868
	64.0966						18.0183
	49.7679						26.0265
	59.0129						28.2277
	58.1638						31.3408
	48.8769						26.6449
	49.6211						30.5337
	64.5787						24.4647
	62.2623						30.9634
	77.4505						25.8483
	64.6102						23.7519
	52.0948						32.2422
	74.6518						22.9972
	77.985						21.8547
	57.1157						27.0851
	66.9791						28.5211
	70.5744						25.5967
	67.2516						20.7855
	54.2541						24.7372
	61.843						32.2841
	64.6731						29.2339
	76.3813						26.886
	55.0926						23.2697
	55.0717						30.7433
	55.8578						22.5674
	76.6958						26.1837
	53.6671						29.5903
	54.4323						25.0936
	70.9936						27.9341
	71.2976						30.0934
	70.9622						26.7602
	60.8786						23.6051
	84.1903						25.2089
	74.4422						18.8778
	56.2457						24.0768
	70.7945						30.6175
	64.5263						25.7644
	63.3838						11.3204
	81.4441						21.8023
	74.7566						19.2657
	79.0227						20.0728
	61.5809						23.668
	93.5087						25.0307
	74.0648						23.951
	80.5426						26.5506
	78.4357						13.7312
	69.4318						19.8422
	87.8694						14.2448
	77.5238						20.4187
	69.4423						24.821
	72.0733						26.3304
	83.8025						27.756
	61.6543						23.7519
	69.3375						15.8171
	67.6499						11.6034
	88.1419						20.492
	78.2995						28.2172
	77.8593						24.1607
	78.3938						30.6804
	75.4379						18.8988
	95.6679						29.6637
	79.1066						32.7558
	72.2095						12.5678
	69.5157						12.0751
	91.9469						32.6405
	88.0686						35.3763
	76.3499						26.0055
	77.5343						35.0094
	96.6847						17.7667
	80.5531						27.4205
	87.0623						19.098
	88.8128						29.4121
	83.7815						27.0013
	99.2527						33.3742
	100.919						30.3555
	86.1609						25.8063
	90.731						27.0746
	73.2577						33.3428
	87.1671						28.7413
	85.3328						18.4481
	85.1232						27.2423
	91.3704						22.6513
	93.9594						18.9931
	87.9742						31.6552
	96.475						25.733
	98.4037						30.9949
	95.5002						27.0432
	78.0479						26.2466
	97.9425						35.4811
	101.339						55.1031
	82.0625						12.4315
	111.642						24.4227
	93.1313						26.582
	98.9278						30.3974
	84.6096						21.0895
	114.766						17.3999
	109.934						15.293
	104.882						22.6932
	101.852						31.6447
	105.647						15.01
	123.896						25.2613
	95.4269						33.3009
	105.018						31.3303
	105.259						11.4567
	112.082						29.1501
	108.749						26.3199
	128.833						28.0704
	124.294						17.4418
	142.585						27.8713
	118.76						25.1041
	153.57						32.0535
	133.937						25.995
	143.759						19.2447
	140.268						10.7439
							29.9781
							29.6846
							31.2359
							27.8818
							32.1374
							27.0432
							30.6385
							25.0202
							25.0831
							24.5695
							27.4205
							14.6432
							30.89
							32.3785
							28.3639
							19.947
							26.5191
							17.3789
							27.8503
							12.3791
							11.3833
							20.3977
							27.2948
							26.582
							18.1965
							25.3871
							24.5066
							22.2844
							24.5171
							26.8965
							24.821
							22.2006
							23.6995
